# Supplementary material for: Hypericin-Mediated Photodynamic Inactivation Against the Plant Pathogen Clavibacter michiganensis: Preventative Seed Decontamination Enhanced by Potassium Iodide
Source: Microorganisms. 2025 Oct 14;13(10):2360. doi: 10.3390/microorganisms13102360 (PMC12565940; doi:10.3390/microorganisms13102360)
Supplement: Supplementary file 1 [file microorganisms-13-02360-s001.zip]

Archive with 1 entries (1 files):
- microorganisms-3904281-supplementary.pdf
